# Supplementary material for: Carbapenem-Resistant Enterobacteriaceae Bacteremia in Pediatric Patients in Latin America and the Caribbean: A Systematic Review and Meta-Analysis
Source: Antibiotics (Basel). 2024 Nov 22;13(12):1117. doi: 10.3390/antibiotics13121117 (PMC11672711; doi:10.3390/antibiotics13121117)
Supplement: Supplementary file 1 [file antibiotics-13-01117-s001.zip]

Archive with 1 entries (1 files):
- antibiotics-3227856-supplementary.pdf
